# Supplementary material for: ﻿First discovery of the ant genus Eburopone Borowiec, 2016 (Hymenoptera, Formicidae, Dorylinae) in the Oriental realm, with description of a new species from Vietnam
Source: Zookeys. 2023 Nov 10;1184:1–17. doi: 10.3897/zookeys.1184.109702 (PMC10838167; doi:10.3897/zookeys.1184.109702)
Supplement: XML Treatment for Eburopone [file zookeys.1184.109702-treatment1.xml]

<!DOCTYPE tp:taxon-treatment
  PUBLIC "-//TaxonX//DTD Taxonomic Treatment Publishing DTD v0 20100105//EN" "tax-treatment-NSO.dtd">
<tp:taxon-treatment xmlns:tp="http://www.plazi.org/taxpub"><tp:treatment-meta><kwd-group><label>Taxon classification</label><kwd>
              <named-content content-type="kingdom">Animalia</named-content>
            </kwd><kwd>
              <named-content content-type="order">Hymenoptera</named-content>
            </kwd><kwd>
              <named-content content-type="family">Formicidae</named-content>
            </kwd></kwd-group><mixed-citation publication-type="journal"><person-group><name><surname>Yamada</surname><given-names>Aiki</given-names></name><name><surname>Nguyen</surname><given-names>Dai Dac</given-names></name><name><surname>Eguchi</surname><given-names>Katsuyuki</given-names></name></person-group><article-title>﻿First discovery of the ant genus <italic><tp:taxon-name><tp:taxon-name-part taxon-name-part-type="genus" reg="Eburopone">Eburopone</tp:taxon-name-part></tp:taxon-name></italic> Borowiec, 2016 (<tp:taxon-name><tp:taxon-name-part taxon-name-part-type="order">Hymenoptera</tp:taxon-name-part></tp:taxon-name>, <tp:taxon-name><tp:taxon-name-part taxon-name-part-type="family">Formicidae</tp:taxon-name-part></tp:taxon-name>, <tp:taxon-name><tp:taxon-name-part taxon-name-part-type="subfamily">Dorylinae</tp:taxon-name-part></tp:taxon-name>) in the Oriental realm, with description of a new species from Vietnam</article-title><source>Zookeys</source><day>10</day><month>11</month><year>2023</year><volume>1184</volume><fpage>1</fpage><lpage>17</lpage><pub-id pub-id-type="doi">10.3897/zookeys.1184.109702</pub-id></mixed-citation></tp:treatment-meta><tp:nomenclature><label>﻿</label><tp:taxon-name>
            <object-id xmlns:xlink="http://www.w3.org/1999/xlink" content-type="arpha" xlink:type="simple">8EA041D4-D90B-5B9B-A1DF-D6FBAD100D63</object-id>
            <tp:taxon-name-part taxon-name-part-type="genus" reg="Eburopone">Eburopone</tp:taxon-name-part>
          </tp:taxon-name><tp:taxon-authority>Borowiec, 2016</tp:taxon-authority><tp:nomenclature-citation-list><tp:nomenclature-citation><tp:taxon-name>
                <tp:taxon-name-part taxon-name-part-type="genus" reg="Eburopone">Eburopone</tp:taxon-name-part>
              </tp:taxon-name><comment>Borowiec, 2016: 124. Type-species by original designation and monotypy: <tp:taxon-name><tp:taxon-name-part taxon-name-part-type="genus" reg="Cerapachys">Cerapachys</tp:taxon-name-part><tp:taxon-name-part taxon-name-part-type="species" reg="wroughtoni">wroughtoni</tp:taxon-name-part></tp:taxon-name> Forel, 1910.</comment></tp:nomenclature-citation></tp:nomenclature-citation-list></tp:nomenclature><tp:treatment-sec sec-type="notes" id="SECID0EMJAE"><title>Notes.</title><p>For general morphological diagnosis and description of the genus, see <xref ref-type="bibr" rid="B6">Borowiec (2016)</xref>. See also Morphological remarks under the account of the new species.</p></tp:treatment-sec><ref-list><ref id="B6"><mixed-citation xmlns:xlink="http://www.w3.org/1999/xlink" xlink:type="simple"><person-group><name name-style="western"><surname>Borowiec</surname><given-names>ML</given-names></name></person-group> (<year>2016</year>) <article-title>Generic revision of the ant subfamily <tp:taxon-name><tp:taxon-name-part taxon-name-part-type="subfamily">Dorylinae</tp:taxon-name-part></tp:taxon-name> (<tp:taxon-name><tp:taxon-name-part taxon-name-part-type="order">Hymenoptera</tp:taxon-name-part></tp:taxon-name>, <tp:taxon-name><tp:taxon-name-part taxon-name-part-type="family">Formicidae</tp:taxon-name-part></tp:taxon-name>).</article-title><source>ZooKeys</source><volume>608</volume>: <fpage>1</fpage>–<lpage>280</lpage>. <ext-link xlink:href="10.3897/zookeys.608.9427" ext-link-type="doi" xlink:type="simple">https://doi.org/10.3897/zookeys.608.9427</ext-link></mixed-citation></ref></ref-list></tp:taxon-treatment>
