# Supplementary material for: ﻿First discovery of the ant genus Eburopone Borowiec, 2016 (Hymenoptera, Formicidae, Dorylinae) in the Oriental realm, with description of a new species from Vietnam
Source: Zookeys. 2023 Nov 10;1184:1–17. doi: 10.3897/zookeys.1184.109702 (PMC10838167; doi:10.3897/zookeys.1184.109702)
Supplement: XML Treatment for Eburopone easoana [file zookeys.1184.109702-treatment2.xml]

<!DOCTYPE tp:taxon-treatment
  PUBLIC "-//TaxonX//DTD Taxonomic Treatment Publishing DTD v0 20100105//EN" "tax-treatment-NSO.dtd">
<tp:taxon-treatment xmlns:tp="http://www.plazi.org/taxpub"><tp:treatment-meta><kwd-group><label>Taxon classification</label><kwd>
              <named-content content-type="kingdom">Animalia</named-content>
            </kwd><kwd>
              <named-content content-type="order">Hymenoptera</named-content>
            </kwd><kwd>
              <named-content content-type="family">Formicidae</named-content>
            </kwd></kwd-group><mixed-citation publication-type="journal"><person-group><name><surname>Yamada</surname><given-names>Aiki</given-names></name><name><surname>Nguyen</surname><given-names>Dai Dac</given-names></name><name><surname>Eguchi</surname><given-names>Katsuyuki</given-names></name></person-group><article-title>﻿First discovery of the ant genus <italic><tp:taxon-name><tp:taxon-name-part taxon-name-part-type="genus" reg="Eburopone">Eburopone</tp:taxon-name-part></tp:taxon-name></italic> Borowiec, 2016 (<tp:taxon-name><tp:taxon-name-part taxon-name-part-type="order">Hymenoptera</tp:taxon-name-part></tp:taxon-name>, <tp:taxon-name><tp:taxon-name-part taxon-name-part-type="family">Formicidae</tp:taxon-name-part></tp:taxon-name>, <tp:taxon-name><tp:taxon-name-part taxon-name-part-type="subfamily">Dorylinae</tp:taxon-name-part></tp:taxon-name>) in the Oriental realm, with description of a new species from Vietnam</article-title><source>Zookeys</source><day>10</day><month>11</month><year>2023</year><volume>1184</volume><fpage>1</fpage><lpage>17</lpage><pub-id pub-id-type="doi">10.3897/zookeys.1184.109702</pub-id></mixed-citation></tp:treatment-meta><tp:nomenclature><label>﻿</label><tp:taxon-name>
            <object-id xmlns:xlink="http://www.w3.org/1999/xlink" content-type="arpha" xlink:type="simple">B0BFD658-7E11-57F6-9104-A2110758231D</object-id>
            <tp:taxon-name-part taxon-name-part-type="genus" reg="Eburopone">Eburopone</tp:taxon-name-part>
            <tp:taxon-name-part taxon-name-part-type="species" reg="easoana">easoana</tp:taxon-name-part>
            <object-id xmlns:xlink="http://www.w3.org/1999/xlink" content-type="zoobank" xlink:type="simple">https://zoobank.org/73CBF0E9-4D91-4EAD-952B-F324E03D370E</object-id>
          </tp:taxon-name><tp:taxon-status xmlns:xlink="http://www.w3.org/1999/xlink" xlink:type="simple">sp. nov.</tp:taxon-status><xref ref-type="fig" rid="F2">Figs 2</xref><xref ref-type="fig" rid="F3">, 3</xref><xref ref-type="fig" rid="F4">, 4</xref><xref ref-type="fig" rid="F5">, 5</xref><xref ref-type="fig" rid="F6">, 6</xref><xref ref-type="fig" rid="F7">, 7</xref></tp:nomenclature><tp:treatment-sec sec-type="type material" id="SECID0EXLAE"><title>Type material.</title><p><bold><italic>Holotype</italic>.</bold> Vietnam • worker; Vietnam, Dak Lak Province, Ea Kar District, Ea So Nature Reserve; <named-content xmlns:xlink="http://www.w3.org/1999/xlink" content-type="dwc:verbatimCoordinates" xlink:type="simple"><named-content content-type="geo-json" specific-use="{&#34;type&#34;:&#34;Point&#34;,&#34;coordinates&#34;:[108.523000,12.967600]}" id="NCID0EFMAE" xlink:type="simple">12.9676°N, 108.5230°E</named-content></named-content>, 478 m alt.; 17 Sept. 2019; K. Eguchi leg.; colony code Eg17ix19-297; <abbrev xmlns:xlink="http://www.w3.org/1999/xlink" content-type="institution" xlink:title="Institute of Ecology and Biological Resources, Vietnam Academy of Science and Technology, Hanoi, Vietnam" id="ABBRID0EKMAE" xlink:type="simple">IEBR</abbrev>.</p><p><bold><italic>Paratypes</italic>.</bold> 6 workers and 2 dealate queens from the same colony as the holotype; <abbrev xmlns:xlink="http://www.w3.org/1999/xlink" content-type="institution" xlink:title="Institute of Ecology and Biological Resources, Vietnam Academy of Science and Technology, Hanoi, Vietnam" id="ABBRID0EWMAE" xlink:type="simple">IEBR</abbrev>, <named-content xmlns:xlink="http://www.w3.org/1999/xlink" content-type="dwc:institutional_code" xlink:title="Museum of Comparative Zoology, Cambridge, Massachusetts, USA" xlink:href="http://grbio.org/institution/museum-comparative-zoology" xlink:type="simple">MCZC</named-content>, <named-content xmlns:xlink="http://www.w3.org/1999/xlink" content-type="dwc:institutional_code" xlink:title="Muséum d’Histoire Naturelle, Geneva, Switzerland" xlink:href="http://grbio.org/institution/museum-dhistoire-naturelle-6" xlink:type="simple">MHNG</named-content>, <named-content xmlns:xlink="http://www.w3.org/1999/xlink" content-type="dwc:institutional_code" xlink:title="Museum of Nature and Human Activities, Hyogo, Japan" xlink:href="http://grbio.org/institution/museum-nature-and-human-activities" xlink:type="simple">MNHAH</named-content>.</p></tp:treatment-sec><tp:treatment-sec sec-type="type material" id="SECID0EKNAE"><title>Non-type material examined.</title><p>Two workers from the same colony as the type series, used for <abbrev xmlns:xlink="http://www.w3.org/1999/xlink" xlink:title="scanning electron microscope" id="ABBRID0EQNAE" xlink:type="simple">SEM</abbrev> and dissecting observations (one of these was used also for DNA barcoding).</p></tp:treatment-sec><tp:treatment-sec sec-type="DNA barcode" id="SECID0EUNAE"><title>DNA barcode.</title><p>A partial mitochondrial COI sequence of 658 bp length determined from a non-type worker (the same colony as the type series) is deposited at GenBank: accession number, <ext-link xmlns:xlink="http://www.w3.org/1999/xlink" ext-link-type="gen" xlink:href="LC776907" xlink:type="simple">LC776907</ext-link>.</p></tp:treatment-sec><tp:treatment-sec sec-type="Worker diagnosis" id="SECID0E6NAE"><title>Worker diagnosis.</title><p>Body rather bicolored: abdominal segments III–VII distinctively paler-colored than most surfaces of cranium and mesosoma. Frontal line distinct, extending a little beyond mid-length of cranium. Occipital corner in lateral view strongly produced posteriad to form conspicuous angle. Anterior (frontoclypeal) margins of torulo-posttorular complex not forming conspicuous lobes protruding over anterior clypeal margin in full-face view. Mandibles when closed in full-face view forming only a little space between anterior clypeal margin and mandibles. Promesonotal suture faint and inconspicuous. Petiole in dorsal view almost as long as or slightly longer than wide, with weakly convex lateral margins. Subpetiolar process in lateral view rounded lobate, with anterobasal margin weakly emarginate; posteroventral slope gentle, weakly concave. Abdominal segment III in dorsal view subtrapezoidal, strongly wider posteriorly, distinctly wider than long.</p></tp:treatment-sec><tp:treatment-sec sec-type="description" id="SECID0EEOAE"><title>Worker measurements (in mm) and indices.</title><p><bold><italic>Holotype</italic></bold>: <abbrev xmlns:xlink="http://www.w3.org/1999/xlink" xlink:title="Head Length: maximum length of cranium in full-face view, measured from the midpoint of the anterior clypeal margin to the midpoint of the posterior margin of cranium" id="ABBRID0EPOAE" xlink:type="simple">HL</abbrev> 0.63, <abbrev xmlns:xlink="http://www.w3.org/1999/xlink" xlink:title="Head Width: maximum width of cranium in full-face view (excluding compound eyes)" id="ABBRID0ETOAE" xlink:type="simple">HW</abbrev> 0.55, <abbrev xmlns:xlink="http://www.w3.org/1999/xlink" xlink:title="Scape Length: maximum length of antennal scape excluding basal condylar bulb" id="ABBRID0EXOAE" xlink:type="simple">SL</abbrev> 0.31, <abbrev xmlns:xlink="http://www.w3.org/1999/xlink" xlink:title="Weber’s Length of Mesosoma: maximum diagonal distance of mesosoma in lateral view, measured from the angle at which the pronotum meets the cervix to posteroventral angle of metapleuron" id="ABBRID0E2OAE" xlink:type="simple">WL</abbrev> 0.86, <abbrev xmlns:xlink="http://www.w3.org/1999/xlink" xlink:title="Dorsal Mesosomal Length: length of mesosomal dorsum from midpoint of anterodorsal margin of pronotum to midpoint of dorsal margin of propodeal declivity in dorsal view" id="ABBRID0E6OAE" xlink:type="simple">DML</abbrev> 0.73, <abbrev xmlns:xlink="http://www.w3.org/1999/xlink" xlink:title="Pronotal Height: maximum height of pronotum in lateral view (for workers)" id="ABBRID0EDPAE" xlink:type="simple">PH</abbrev> 0.31, <abbrev xmlns:xlink="http://www.w3.org/1999/xlink" xlink:title="Pronotal Width: maximum width of pronotum in dorsal view" id="ABBRID0EHPAE" xlink:type="simple">PW</abbrev> 0.37, <abbrev xmlns:xlink="http://www.w3.org/1999/xlink" xlink:title="Metafemur Length: maximum length of metafemur, measured in dorsal view" id="ABBRID0ELPAE" xlink:type="simple">MFL</abbrev> 0.43, <abbrev xmlns:xlink="http://www.w3.org/1999/xlink" xlink:title="Petiolar Height: maximum height of the petiolar tergum (abdominal tergum II) in lateral view, excluding petiolar sternum" id="ABBRID0EPPAE" xlink:type="simple">PTH</abbrev> 0.26, <abbrev xmlns:xlink="http://www.w3.org/1999/xlink" xlink:title="Petiolar Length: maximum length of petiole (abdominal segment II) in dorsal view, measured from anterodorsal corner to posterior margin of posterior petiolar peduncle" id="ABBRID0ETPAE" xlink:type="simple">PTL</abbrev> 0.29, <abbrev xmlns:xlink="http://www.w3.org/1999/xlink" xlink:title="Petiolar Width: maximum width of petiole (abdominal segment II) in dorsal view" id="ABBRID0EXPAE" xlink:type="simple">PTW</abbrev> 0.28, <abbrev xmlns:xlink="http://www.w3.org/1999/xlink" xlink:title="Abdominal Segment III Length: maximum length of abdominal segment III in dorsal view, excluding presclerites (helcium)" id="ABBRID0E2PAE" xlink:type="simple">A3L</abbrev> 0.35, <abbrev xmlns:xlink="http://www.w3.org/1999/xlink" xlink:title="Abdominal Segment III Width: maximum width of abdominal segment III in dorsal view" id="ABBRID0E6PAE" xlink:type="simple">A3W</abbrev> 0.46, <abbrev xmlns:xlink="http://www.w3.org/1999/xlink" xlink:title="Abdominal Segment IV Length: maximum length of abdominal segment IV in dorsal view, excluding presclerites" id="ABBRID0EDQAE" xlink:type="simple">A4L</abbrev> 0.58, <abbrev xmlns:xlink="http://www.w3.org/1999/xlink" xlink:title="Abdominal Segment IV Width: maximum width of abdominal segment IV in dorsal view" id="ABBRID0EHQAE" xlink:type="simple">A4W</abbrev> 0.62, <abbrev xmlns:xlink="http://www.w3.org/1999/xlink" xlink:title="Cephalic Index: HW / HL × 100" id="ABBRID0ELQAE" xlink:type="simple">CI</abbrev> 87, <abbrev xmlns:xlink="http://www.w3.org/1999/xlink" xlink:title="Scape Index: SL / HL × 100" id="ABBRID0EPQAE" xlink:type="simple">SI</abbrev> 50, <abbrev xmlns:xlink="http://www.w3.org/1999/xlink" xlink:title="Dorsal Mesosoma Index: PW / WL × 100" id="ABBRID0ETQAE" xlink:type="simple">DMI</abbrev> 43, <abbrev xmlns:xlink="http://www.w3.org/1999/xlink" xlink:title="Dorsal Mesosoma Index 2: DML / WL × 100" id="ABBRID0EXQAE" xlink:type="simple">DMI2</abbrev> 85, <abbrev xmlns:xlink="http://www.w3.org/1999/xlink" xlink:title="Lateral Mesosoma Index: PH / WL × 100 (for workers)" id="ABBRID0E2QAE" xlink:type="simple">LMI</abbrev> 36, <abbrev xmlns:xlink="http://www.w3.org/1999/xlink" xlink:title="Metafemur Index: MFL / HW × 100" id="ABBRID0E6QAE" xlink:type="simple">MFI</abbrev> 79, <abbrev xmlns:xlink="http://www.w3.org/1999/xlink" xlink:title="Lateral Petiole Index: PTL / PTH × 100" id="ABBRID0EDRAE" xlink:type="simple">LPI</abbrev> 111, <abbrev xmlns:xlink="http://www.w3.org/1999/xlink" xlink:title="Dorsal Petiole Index: PTW / PTL × 100" id="ABBRID0EHRAE" xlink:type="simple">DPI</abbrev> 97, <abbrev xmlns:xlink="http://www.w3.org/1999/xlink" xlink:title="Dorsal Abdominal Segment III Index: A3W / A3L × 100" id="ABBRID0ELRAE" xlink:type="simple">DA3I</abbrev> 131, <abbrev xmlns:xlink="http://www.w3.org/1999/xlink" xlink:title="Dorsal Abdominal Segment IV Index: A4W / A4L × 100" id="ABBRID0EPRAE" xlink:type="simple">DA4I</abbrev> 107.</p><p><bold><italic>Paratypes</italic></bold> (<italic>N</italic> = 6): <abbrev xmlns:xlink="http://www.w3.org/1999/xlink" xlink:title="Head Length: maximum length of cranium in full-face view, measured from the midpoint of the anterior clypeal margin to the midpoint of the posterior margin of cranium" id="ABBRID0E3RAE" xlink:type="simple">HL</abbrev> 0.63–0.65, <abbrev xmlns:xlink="http://www.w3.org/1999/xlink" xlink:title="Head Width: maximum width of cranium in full-face view (excluding compound eyes)" id="ABBRID0EASAE" xlink:type="simple">HW</abbrev> 0.55–0.57, <abbrev xmlns:xlink="http://www.w3.org/1999/xlink" xlink:title="Scape Length: maximum length of antennal scape excluding basal condylar bulb" id="ABBRID0EESAE" xlink:type="simple">SL</abbrev> 0.31–0.33, <abbrev xmlns:xlink="http://www.w3.org/1999/xlink" xlink:title="Weber’s Length of Mesosoma: maximum diagonal distance of mesosoma in lateral view, measured from the angle at which the pronotum meets the cervix to posteroventral angle of metapleuron" id="ABBRID0EISAE" xlink:type="simple">WL</abbrev> 0.89–0.92, <abbrev xmlns:xlink="http://www.w3.org/1999/xlink" xlink:title="Dorsal Mesosomal Length: length of mesosomal dorsum from midpoint of anterodorsal margin of pronotum to midpoint of dorsal margin of propodeal declivity in dorsal view" id="ABBRID0EMSAE" xlink:type="simple">DML</abbrev> 0.74–0.80, <abbrev xmlns:xlink="http://www.w3.org/1999/xlink" xlink:title="Pronotal Height: maximum height of pronotum in lateral view (for workers)" id="ABBRID0EQSAE" xlink:type="simple">PH</abbrev> 0.32–0.35, <abbrev xmlns:xlink="http://www.w3.org/1999/xlink" xlink:title="Pronotal Width: maximum width of pronotum in dorsal view" id="ABBRID0EUSAE" xlink:type="simple">PW</abbrev> 0.37–0.40, <abbrev xmlns:xlink="http://www.w3.org/1999/xlink" xlink:title="Metafemur Length: maximum length of metafemur, measured in dorsal view" id="ABBRID0EYSAE" xlink:type="simple">MFL</abbrev> 0.44–0.47, <abbrev xmlns:xlink="http://www.w3.org/1999/xlink" xlink:title="Petiolar Height: maximum height of the petiolar tergum (abdominal tergum II) in lateral view, excluding petiolar sternum" id="ABBRID0E3SAE" xlink:type="simple">PTH</abbrev> 0.27–0.29, <abbrev xmlns:xlink="http://www.w3.org/1999/xlink" xlink:title="Petiolar Length: maximum length of petiole (abdominal segment II) in dorsal view, measured from anterodorsal corner to posterior margin of posterior petiolar peduncle" id="ABBRID0EATAE" xlink:type="simple">PTL</abbrev> 0.30–0.33, <abbrev xmlns:xlink="http://www.w3.org/1999/xlink" xlink:title="Petiolar Width: maximum width of petiole (abdominal segment II) in dorsal view" id="ABBRID0EETAE" xlink:type="simple">PTW</abbrev> 0.29–0.32, <abbrev xmlns:xlink="http://www.w3.org/1999/xlink" xlink:title="Abdominal Segment III Length: maximum length of abdominal segment III in dorsal view, excluding presclerites (helcium)" id="ABBRID0EITAE" xlink:type="simple">A3L</abbrev> 0.37–0.43, <abbrev xmlns:xlink="http://www.w3.org/1999/xlink" xlink:title="Abdominal Segment III Width: maximum width of abdominal segment III in dorsal view" id="ABBRID0EMTAE" xlink:type="simple">A3W</abbrev> 0.47–0.51, <abbrev xmlns:xlink="http://www.w3.org/1999/xlink" xlink:title="Abdominal Segment IV Length: maximum length of abdominal segment IV in dorsal view, excluding presclerites" id="ABBRID0EQTAE" xlink:type="simple">A4L</abbrev> 0.56–0.64, <abbrev xmlns:xlink="http://www.w3.org/1999/xlink" xlink:title="Abdominal Segment IV Width: maximum width of abdominal segment IV in dorsal view" id="ABBRID0EUTAE" xlink:type="simple">A4W</abbrev> 0.64–0.66, <abbrev xmlns:xlink="http://www.w3.org/1999/xlink" xlink:title="Cephalic Index: HW / HL × 100" id="ABBRID0EYTAE" xlink:type="simple">CI</abbrev> 86–88, <abbrev xmlns:xlink="http://www.w3.org/1999/xlink" xlink:title="Scape Index: SL / HL × 100" id="ABBRID0E3TAE" xlink:type="simple">SI</abbrev> 48–51, <abbrev xmlns:xlink="http://www.w3.org/1999/xlink" xlink:title="Dorsal Mesosoma Index: PW / WL × 100" id="ABBRID0EAUAE" xlink:type="simple">DMI</abbrev> 42–43, <abbrev xmlns:xlink="http://www.w3.org/1999/xlink" xlink:title="Dorsal Mesosoma Index 2: DML / WL × 100" id="ABBRID0EEUAE" xlink:type="simple">DMI2</abbrev> 84–87, <abbrev xmlns:xlink="http://www.w3.org/1999/xlink" xlink:title="Lateral Mesosoma Index: PH / WL × 100 (for workers)" id="ABBRID0EIUAE" xlink:type="simple">LMI</abbrev> 36–38, <abbrev xmlns:xlink="http://www.w3.org/1999/xlink" xlink:title="Metafemur Index: MFL / HW × 100" id="ABBRID0EMUAE" xlink:type="simple">MFI</abbrev> 80–83, <abbrev xmlns:xlink="http://www.w3.org/1999/xlink" xlink:title="Lateral Petiole Index: PTL / PTH × 100" id="ABBRID0EQUAE" xlink:type="simple">LPI</abbrev> 111–114, <abbrev xmlns:xlink="http://www.w3.org/1999/xlink" xlink:title="Dorsal Petiole Index: PTW / PTL × 100" id="ABBRID0EUUAE" xlink:type="simple">DPI</abbrev> 95–98, <abbrev xmlns:xlink="http://www.w3.org/1999/xlink" xlink:title="Dorsal Abdominal Segment III Index: A3W / A3L × 100" id="ABBRID0EYUAE" xlink:type="simple">DA3I</abbrev> 118–130, <abbrev xmlns:xlink="http://www.w3.org/1999/xlink" xlink:title="Dorsal Abdominal Segment IV Index: A4W / A4L × 100" id="ABBRID0E3UAE" xlink:type="simple">DA4I</abbrev> 103–112.</p></tp:treatment-sec><tp:treatment-sec sec-type="description" id="SECID0EAVAE"><title>Queen measurements (in mm) and indices.</title><p><bold><italic>Paratypes</italic></bold> (<italic>N</italic> = 2): <abbrev xmlns:xlink="http://www.w3.org/1999/xlink" xlink:title="Head Length: maximum length of cranium in full-face view, measured from the midpoint of the anterior clypeal margin to the midpoint of the posterior margin of cranium" id="ABBRID0ENVAE" xlink:type="simple">HL</abbrev> 0.70–0.72, <abbrev xmlns:xlink="http://www.w3.org/1999/xlink" xlink:title="Head Width: maximum width of cranium in full-face view (excluding compound eyes)" id="ABBRID0ERVAE" xlink:type="simple">HW</abbrev> 0.58–0.61, <abbrev xmlns:xlink="http://www.w3.org/1999/xlink" xlink:title="Eye Length: maximum diameter of compound eye in lateral view (for queens)" id="ABBRID0EVVAE" xlink:type="simple">EL</abbrev> 0.19–0.20, <abbrev xmlns:xlink="http://www.w3.org/1999/xlink" xlink:title="Ocellus Length: maximum diameter of median ocellus (for queens)" id="ABBRID0EZVAE" xlink:type="simple">OL</abbrev> 0.05–0.06, <abbrev xmlns:xlink="http://www.w3.org/1999/xlink" xlink:title="Scape Length: maximum length of antennal scape excluding basal condylar bulb" id="ABBRID0E4VAE" xlink:type="simple">SL</abbrev> 0.35–0.36, <abbrev xmlns:xlink="http://www.w3.org/1999/xlink" xlink:title="Weber’s Length of Mesosoma: maximum diagonal distance of mesosoma in lateral view, measured from the angle at which the pronotum meets the cervix to posteroventral angle of metapleuron" id="ABBRID0EBWAE" xlink:type="simple">WL</abbrev> 1.18–1.20, <abbrev xmlns:xlink="http://www.w3.org/1999/xlink" xlink:title="Dorsal Mesosomal Length: length of mesosomal dorsum from midpoint of anterodorsal margin of pronotum to midpoint of dorsal margin of propodeal declivity in dorsal view" id="ABBRID0EFWAE" xlink:type="simple">DML</abbrev> 1.07–1.08, <abbrev xmlns:xlink="http://www.w3.org/1999/xlink" xlink:title="Pronotal Width: maximum width of pronotum in dorsal view" id="ABBRID0EJWAE" xlink:type="simple">PW</abbrev> 0.57–0.58, <abbrev xmlns:xlink="http://www.w3.org/1999/xlink" xlink:title="Metafemur Length: maximum length of metafemur, measured in dorsal view" id="ABBRID0ENWAE" xlink:type="simple">MFL</abbrev> 0.51–0.53, <abbrev xmlns:xlink="http://www.w3.org/1999/xlink" xlink:title="Petiolar Height: maximum height of the petiolar tergum (abdominal tergum II) in lateral view, excluding petiolar sternum" id="ABBRID0ERWAE" xlink:type="simple">PTH</abbrev> 0.31, <abbrev xmlns:xlink="http://www.w3.org/1999/xlink" xlink:title="Petiolar Length: maximum length of petiole (abdominal segment II) in dorsal view, measured from anterodorsal corner to posterior margin of posterior petiolar peduncle" id="ABBRID0EVWAE" xlink:type="simple">PTL</abbrev> 0.35–0.36, <abbrev xmlns:xlink="http://www.w3.org/1999/xlink" xlink:title="Petiolar Width: maximum width of petiole (abdominal segment II) in dorsal view" id="ABBRID0EZWAE" xlink:type="simple">PTW</abbrev> 0.35–0.37, <abbrev xmlns:xlink="http://www.w3.org/1999/xlink" xlink:title="Abdominal Segment III Length: maximum length of abdominal segment III in dorsal view, excluding presclerites (helcium)" id="ABBRID0E4WAE" xlink:type="simple">A3L</abbrev> 0.48–0.49, <abbrev xmlns:xlink="http://www.w3.org/1999/xlink" xlink:title="Abdominal Segment III Width: maximum width of abdominal segment III in dorsal view" id="ABBRID0EBXAE" xlink:type="simple">A3W</abbrev> 0.56–0.58, <abbrev xmlns:xlink="http://www.w3.org/1999/xlink" xlink:title="Abdominal Segment IV Length: maximum length of abdominal segment IV in dorsal view, excluding presclerites" id="ABBRID0EFXAE" xlink:type="simple">A4L</abbrev> 0.82, <abbrev xmlns:xlink="http://www.w3.org/1999/xlink" xlink:title="Abdominal Segment IV Width: maximum width of abdominal segment IV in dorsal view" id="ABBRID0EJXAE" xlink:type="simple">A4W</abbrev> 0.73–0.75, <abbrev xmlns:xlink="http://www.w3.org/1999/xlink" xlink:title="Cephalic Index: HW / HL × 100" id="ABBRID0ENXAE" xlink:type="simple">CI</abbrev> 84, <abbrev xmlns:xlink="http://www.w3.org/1999/xlink" xlink:title="Scape Index: SL / HL × 100" id="ABBRID0ERXAE" xlink:type="simple">SI</abbrev> 49–50, <abbrev xmlns:xlink="http://www.w3.org/1999/xlink" xlink:title="Eye Index: EL / HL × 100 (for queens)" id="ABBRID0EVXAE" xlink:type="simple">EI</abbrev> 28, <abbrev xmlns:xlink="http://www.w3.org/1999/xlink" xlink:title="Ocellus Index: OL / HL × 100 (for queens)" id="ABBRID0EZXAE" xlink:type="simple">OI</abbrev> 7–8, <abbrev xmlns:xlink="http://www.w3.org/1999/xlink" xlink:title="Dorsal Mesosoma Index: PW / WL × 100" id="ABBRID0E4XAE" xlink:type="simple">DMI</abbrev> 48, <abbrev xmlns:xlink="http://www.w3.org/1999/xlink" xlink:title="Dorsal Mesosoma Index 2: DML / WL × 100" id="ABBRID0EBYAE" xlink:type="simple">DMI2</abbrev> 90–91, <abbrev xmlns:xlink="http://www.w3.org/1999/xlink" xlink:title="Metafemur Index: MFL / HW × 100" id="ABBRID0EFYAE" xlink:type="simple">MFI</abbrev> 87–88, <abbrev xmlns:xlink="http://www.w3.org/1999/xlink" xlink:title="Lateral Petiole Index: PTL / PTH × 100" id="ABBRID0EJYAE" xlink:type="simple">LPI</abbrev> 111–117, <abbrev xmlns:xlink="http://www.w3.org/1999/xlink" xlink:title="Dorsal Petiole Index: PTW / PTL × 100" id="ABBRID0ENYAE" xlink:type="simple">DPI</abbrev> 100–101, <abbrev xmlns:xlink="http://www.w3.org/1999/xlink" xlink:title="Dorsal Abdominal Segment III Index: A3W / A3L × 100" id="ABBRID0ERYAE" xlink:type="simple">DA3I</abbrev> 115–119, <abbrev xmlns:xlink="http://www.w3.org/1999/xlink" xlink:title="Dorsal Abdominal Segment IV Index: A4W / A4L × 100" id="ABBRID0EVYAE" xlink:type="simple">DA4I</abbrev> 89–91.</p></tp:treatment-sec><tp:treatment-sec sec-type="description" id="SECID0EZYAE"><title>Description.</title><p><bold>Worker. <italic>Body coloration</italic>.</bold> Body rather bicolored: cranium, mesosoma, and petiole, mostly dark reddish brown; antennae, anterior part of cranium, mandibles, legs, and abdominal segments III–VII paler brownish to yellowish (Fig. <xref ref-type="fig" rid="F2">2A–C</xref>). Pleural endophragmal pit conspicuously blackish.</p><fig id="F2" position="float" orientation="portrait"><object-id xmlns:xlink="http://www.w3.org/1999/xlink" content-type="doi" xlink:type="simple">10.3897/zookeys.1184.109702.figure2</object-id><object-id xmlns:xlink="http://www.w3.org/1999/xlink" content-type="arpha" xlink:type="simple">1460D87E-D801-5778-B272-2CD55A2A9C1C</object-id><label>Figure 2.</label><caption><p>Habitus of <italic><tp:taxon-name><tp:taxon-name-part taxon-name-part-type="genus" reg="Eburopone">Eburopone</tp:taxon-name-part><tp:taxon-name-part taxon-name-part-type="species" reg="easoana">easoana</tp:taxon-name-part></tp:taxon-name></italic> sp. nov. worker, holotype, colony Eg17ix19-297 <bold>A</bold> head in full-face view <bold>B</bold> habitus in lateral view <bold>C</bold> habitus in dorsal view. Abbreviation: fl – frontal line.</p></caption><graphic xmlns:xlink="http://www.w3.org/1999/xlink" xlink:href="zookeys-1184-001_article-109702__-g002.jpg" position="float" orientation="portrait" xlink:type="simple" id="oo_934722.jpg"><uri content-type="original_file" xlink:type="simple">https://binary.pensoft.net/fig/934722</uri></graphic></fig><p><bold><italic>Head structure</italic>.</bold> Cranium in full-face view subrectangular, 1.14–1.17× longer than wide (<abbrev xmlns:xlink="http://www.w3.org/1999/xlink" xlink:title="Cephalic Index: HW / HL × 100" id="ABBRID0EW1AE" xlink:type="simple">CI</abbrev>, 86–88), with convex lateral margins; posterior margin widely weakly concave. Occipital corner in lateral view strongly produced posteriad to form conspicuous angle. Occipital carina (oc, Fig. <xref ref-type="fig" rid="F3">3A, B</xref>) distinct and completely encircles occiput, forming inconspicuous and slightly undulate carina dorsally and a conspicuous flange lateroventrally. Frontal line (fl, Figs <xref ref-type="fig" rid="F2">2A</xref>, <xref ref-type="fig" rid="F3">3C, D</xref>) distinct, extending a little beyond mid-length of cranium. Torulo-posttorular complex (tptc, Fig. <xref ref-type="fig" rid="F3">3C–E</xref>) in full-face view arrow-like shaped with narrowed median part; anterior (frontoclypeal) margins not forming conspicuous lobes protruding over anterior clypeal margin in full-face view; maximal width of posterior arrowhead-like part a little shorter than major diameter of antennal socket. Anterior clypeal margin evenly weakly concave in full-face view. Lateroclypeal teeth (lct, Fig. <xref ref-type="fig" rid="F3">3A, C, D</xref>) large, rounded lobate, strongly protruding latero-anteriad to form anteriormost points of cranium, lateroventrally with a weak protrusion (black arrows in Fig. <xref ref-type="fig" rid="F3">3A, C</xref>). Parafrontal ridges (pfr, Fig. <xref ref-type="fig" rid="F3">3A, C–E</xref>) conspicuous and strongly elevated, turning at posteriorly to incompletely surround antennal sockets, and forming well-marginated subtriangular mound-like lobes; its lateral margins evenly rounded arc-like in full-face view; minimal distance from medialmost end of parafrontal ridge to margin of torulo-posttorular complex in full-face view as long as major diameter of antennal socket. Eye and ocelli completely absent. Antenna 12-merous; scape short, just reaching approximately mid-length of cranium when laid backward; antennomere XII distinctively longer than summed length of three preceding antennomeres IX–XI. Mandible subtriangular, with rounded obtuse basal angle and blunt apex, when closed in full-face view forming only a little space between anterior clypeal margin and mandibles (basal angles nearly reaching center line of cranium when mandibles closed); masticatory margin virtually edentate but with a series of feeble inconspicuous denticles. Postgenal ridge (pgr, Fig. <xref ref-type="fig" rid="F4">4A</xref>) externally recognizable as a broad cross-ribbed furrow, ending a little before the level of occipital carina. Hypostomal teeth (hyt, Fig. <xref ref-type="fig" rid="F4">4A</xref>) large and conspicuous with rounded apex in ventral view. Atalar acetabulum (ala, Figs <xref ref-type="fig" rid="F3">3C</xref>, <xref ref-type="fig" rid="F4">4A</xref>) strongly produced anterolaterad. Labrum subrectangular with distal margin weakly bilobed with a small median notch; lateral labral process (lbrp, Fig. <xref ref-type="fig" rid="F4">4B</xref>) not visible in frontal view, strongly produced distad and truncated tooth-like. Maxillary palps bi-merous; palpomere II elongate, much longer than palpomere I (Fig. <xref ref-type="fig" rid="F4">4C</xref>). Labial palps tri-merous; palpomere III distinctly shorter than preceding palpomeres; palpomere II strongly curved basally (Fig. <xref ref-type="fig" rid="F4">4D</xref>).</p><fig id="F3" position="float" orientation="portrait"><object-id xmlns:xlink="http://www.w3.org/1999/xlink" content-type="doi" xlink:type="simple">10.3897/zookeys.1184.109702.figure3</object-id><object-id xmlns:xlink="http://www.w3.org/1999/xlink" content-type="arpha" xlink:type="simple">651019DB-F731-5979-9CE0-4133948B1689</object-id><label>Figure 3.</label><caption><p>Cranium morphology of <italic><tp:taxon-name><tp:taxon-name-part taxon-name-part-type="genus" reg="Eburopone">Eburopone</tp:taxon-name-part><tp:taxon-name-part taxon-name-part-type="species" reg="easoana">easoana</tp:taxon-name-part></tp:taxon-name></italic> sp. nov. workers, colony Eg17ix19-297, holotype (<bold>A–C, E</bold>) and nontype (<bold>D</bold>) <bold>A</bold> head in lateral view <bold>B</bold> occipital corners in posterior view <bold>C</bold> anterior part of cranium in ventrofrontal view <bold>D</bold> scanning electron microscopic (<abbrev xmlns:xlink="http://www.w3.org/1999/xlink" xlink:title="scanning electron microscope" id="ABBRID0ER4AE" xlink:type="simple">SEM</abbrev>) photograph of anterior part of cranium in dorsofrontal view, antennae and mandibles removed (left antennal bulbus remains) <bold>E</bold> torulo-posttorular complex and parafrontal ridges in posterior vertical view against its posterior face. Black arrows in A and C indicate a weak protrusion on lateroclypeal teeth. Abbreviations: ala – atalar acetabulum; oc – occipital carina; fl – frontal line; lct – lateroclypeal teeth; pfr – parafrontal ridge; tptc – torulo-posttorular complex.</p></caption><graphic xmlns:xlink="http://www.w3.org/1999/xlink" xlink:href="zookeys-1184-001_article-109702__-g003.jpg" position="float" orientation="portrait" xlink:type="simple" id="oo_934723.jpg"><uri content-type="original_file" xlink:type="simple">https://binary.pensoft.net/fig/934723</uri></graphic></fig><fig id="F4" position="float" orientation="portrait"><object-id xmlns:xlink="http://www.w3.org/1999/xlink" content-type="doi" xlink:type="simple">10.3897/zookeys.1184.109702.figure4</object-id><object-id xmlns:xlink="http://www.w3.org/1999/xlink" content-type="arpha" xlink:type="simple">18B8DC07-EC0C-52C8-BF1E-0DDDCE5035C3</object-id><label>Figure 4.</label><caption><p>Cranial venter and mouthparts morphology of <italic><tp:taxon-name><tp:taxon-name-part taxon-name-part-type="genus" reg="Eburopone">Eburopone</tp:taxon-name-part><tp:taxon-name-part taxon-name-part-type="species" reg="easoana">easoana</tp:taxon-name-part></tp:taxon-name></italic> sp. nov. workers, colony Eg17ix19-297, nontypes <bold>A</bold> scanning electron microscopic (<abbrev xmlns:xlink="http://www.w3.org/1999/xlink" xlink:title="scanning electron microscope" id="ABBRID0ER5AE" xlink:type="simple">SEM</abbrev>) photograph of cranium in ventral view, mandibles removed <bold>B</bold> transmission light microscopic (<abbrev xmlns:xlink="http://www.w3.org/1999/xlink" xlink:title="transmission light microscope" id="ABBRID0EX5AE" xlink:type="simple">TLM</abbrev>) photograph of labrum in frontal view, partly focus-stacked to emphasize lateral labral processes on caudal surface <bold>C</bold><abbrev xmlns:xlink="http://www.w3.org/1999/xlink" xlink:title="transmission light microscope" id="ABBRID0E45AE" xlink:type="simple">TLM</abbrev> photograph of right maxilla in ventral view, with maxillary palpomeres indicated by black arrows <bold>D</bold><abbrev xmlns:xlink="http://www.w3.org/1999/xlink" xlink:title="transmission light microscope" id="ABBRID0ED6AE" xlink:type="simple">TLM</abbrev> photograph of labium in oblique lateral view, left side, with labial palpomeres indicated by black arrows. Abbreviations: oc – occipital carina; ala – atalar acetabulum; hyt – hypostomal teeth; lbrp – lateral labral process; pgr – postgenal ridge.</p></caption><graphic xmlns:xlink="http://www.w3.org/1999/xlink" xlink:href="zookeys-1184-001_article-109702__-g004.jpg" position="float" orientation="portrait" xlink:type="simple" id="oo_934724.jpg"><uri content-type="original_file" xlink:type="simple">https://binary.pensoft.net/fig/934724</uri></graphic></fig><p><bold><italic>Mesosomal structure</italic>.
            </bold> Mesosoma with evenly and slightly convex dorsum in lateral view (Fig. <xref ref-type="fig" rid="F5">5A</xref>); lateral margins in dorsal view almost parallel, weakly and widely compressed laterally around mesopleura (Fig. <xref ref-type="fig" rid="F5">5B</xref>). Pronotal flange only weakly marginated posteriorly from collar. Pronotum and mesopleuron unfused in terms of absence of sclerotized fusion, with dorsal part of pronotomesopleural junction apparently connected by a narrow intersegmental membrane (Fig. <xref ref-type="fig" rid="F5">5A, C</xref>). Promesonotal suture inconspicuous, only faintly recognizable as a shallow groove (pmns, Fig. <xref ref-type="fig" rid="F5">5D</xref>; may be hardly recognizable under normal optical observation as in Fig. <xref ref-type="fig" rid="F5">5B</xref>, but the weak suture can be recognizable by changing angle of observation or lighting condition). Concavity surrounding pleural endophragmal pit (epp, Fig. <xref ref-type="fig" rid="F5">5A, C</xref>) deep and conspicuous. Propodeal declivity only weakly marginate dorsally, almost immarginate laterally; dorsal margin weakly arched anteriad in dorsal view (Fig. <xref ref-type="fig" rid="F5">5A, B</xref>). Posterodorsal corner of propodeum in lateral view blunt, only weakly angulated. Propodeal lobe evenly rounded in lateral view. Pretarsal claws simple without teeth.</p><fig id="F5" position="float" orientation="portrait"><object-id xmlns:xlink="http://www.w3.org/1999/xlink" content-type="doi" xlink:type="simple">10.3897/zookeys.1184.109702.figure5</object-id><object-id xmlns:xlink="http://www.w3.org/1999/xlink" content-type="arpha" xlink:type="simple">F02CCCA0-B685-5C8B-9CE4-3076030B80D4</object-id><label>Figure 5.</label><caption><p>Mesosoma and abdominal segments II–III morphology of <italic><tp:taxon-name><tp:taxon-name-part taxon-name-part-type="genus" reg="Eburopone">Eburopone</tp:taxon-name-part><tp:taxon-name-part taxon-name-part-type="species" reg="easoana">easoana</tp:taxon-name-part></tp:taxon-name></italic> sp. nov. workers, colony Eg17ix19-297, holotype (<bold>A, B</bold>) and non-type (<bold>C, D</bold>) <bold>A</bold> mesosoma and abdominal segment II–III in lateral view <bold>B</bold> mesosoma and abdominal segment II–III in dorsal view <bold>C</bold> scanning electron microscopic (<abbrev xmlns:xlink="http://www.w3.org/1999/xlink" xlink:title="scanning electron microscope" id="ABBRID0EWBAG" xlink:type="simple">SEM</abbrev>) photograph of pronotomesopleural junction in lateral view <bold>D</bold><abbrev xmlns:xlink="http://www.w3.org/1999/xlink" xlink:title="scanning electron microscope" id="ABBRID0E3BAG" xlink:type="simple">SEM</abbrev> photograph of promesonotum in dorsal view. Abbreviations: epp – pleural endophragmal pit; pmns – promesonotal suture.</p></caption><graphic xmlns:xlink="http://www.w3.org/1999/xlink" xlink:href="zookeys-1184-001_article-109702__-g005.jpg" position="float" orientation="portrait" xlink:type="simple" id="oo_934725.jpg"><uri content-type="original_file" xlink:type="simple">https://binary.pensoft.net/fig/934725</uri></graphic></fig><p><bold><italic>Metasomal structure</italic>.</bold> Petiole (abdominal segment II) in dorsal view 1.02–1.05× longer than wide (length measured from anterodorsal corner to posterior margin of posterior petiolar peduncle; <abbrev xmlns:xlink="http://www.w3.org/1999/xlink" xlink:title="Dorsal Petiole Index: PTW / PTL × 100" id="ABBRID0EVCAG" xlink:type="simple">DPI</abbrev>, 95–98), with weakly convex lateral margins; posterior margin of posterior petiolar peduncle slightly arched anteriad (Fig. <xref ref-type="fig" rid="F5">5B</xref>). Dorsal outline of petiole in lateral view roundly convex; anterolateral petiolar carina dorsally protrude to form a stout prominence with acute apex. Subpetiolar process in lateral view rounded lobate, with anterobasal margin weakly emarginate; posteroventral slope gentle, weakly concave (Fig. <xref ref-type="fig" rid="F5">5A</xref>). Abdominal segment III in dorsal view subtrapezoidal, strongly wider posteriorly, 1.18–1.31× wider than long (<abbrev xmlns:xlink="http://www.w3.org/1999/xlink" xlink:title="Dorsal Abdominal Segment III Index: A3W / A3L × 100" id="ABBRID0EBDAG" xlink:type="simple">DA3I</abbrev>, 118–131; Fig. <xref ref-type="fig" rid="F5">5B</xref>); lateral margins only feebly evenly convex; 1.59–1.62× wider than petiole. Abdominal posttergite III subrectangular in lateral view, with almost vertical anterior face; distinctly larger in height than fused poststernite III (Fig. <xref ref-type="fig" rid="F5">5A</xref>). Abdominal segment IV in dorsal view 1.03–1.12× wider than long (<abbrev xmlns:xlink="http://www.w3.org/1999/xlink" xlink:title="Dorsal Abdominal Segment IV Index: A4W / A4L × 100" id="ABBRID0ENDAG" xlink:type="simple">DA4I</abbrev>, 103–112), with strongly convex lateral margins (Fig. <xref ref-type="fig" rid="F6">6A</xref>). Putative glandular patch near posterior edge of abdominal poststernite IV feebly recognizable as oval pale area contrasted by little darker-colored proximate surrounding (black arrow in Fig. <xref ref-type="fig" rid="F6">6B</xref>; no specialized structure such as gland opening recognizable on the external sternal surface).</p><fig id="F6" position="float" orientation="portrait"><object-id xmlns:xlink="http://www.w3.org/1999/xlink" content-type="doi" xlink:type="simple">10.3897/zookeys.1184.109702.figure6</object-id><object-id xmlns:xlink="http://www.w3.org/1999/xlink" content-type="arpha" xlink:type="simple">D9A693CE-863D-5E97-B920-73E0788E3DF9</object-id><label>Figure 6.</label><caption><p>Abdominal segments IV–VII morphology of <italic><tp:taxon-name><tp:taxon-name-part taxon-name-part-type="genus" reg="Eburopone">Eburopone</tp:taxon-name-part><tp:taxon-name-part taxon-name-part-type="species" reg="easoana">easoana</tp:taxon-name-part></tp:taxon-name></italic> sp. nov. workers, colony Eg17ix19-297, holotype <bold>A</bold> abdominal segments IV–VII in dorsal view <bold>B</bold> abdominal segments IV–VII in ventral view, with the putative glandular patch of poststernite IV indicated by a black arrow <bold>C</bold> cinctus and presclerites of abdominal segment IV in dorsal view <bold>D</bold> abdominal tergite VII (pygidium) in dorsoposterior view.</p></caption><graphic xmlns:xlink="http://www.w3.org/1999/xlink" xlink:href="zookeys-1184-001_article-109702__-g006.jpg" position="float" orientation="portrait" xlink:type="simple" id="oo_934726.jpg"><uri content-type="original_file" xlink:type="simple">https://binary.pensoft.net/fig/934726</uri></graphic></fig><p><bold><italic>Setation and sculpture</italic>.</bold> Body setation relatively sparse. Anterolateral surfaces of cranium coarsely longitudinally rugose (Fig. <xref ref-type="fig" rid="F2">2A</xref>); other areas of cranium basically smooth except having sparse seta-bearing foveae; posterolateral surfaces very smooth with few setae and sculpturing (Fig. <xref ref-type="fig" rid="F3">3A</xref>). Frontal face of labrum reticulate (Fig. <xref ref-type="fig" rid="F4">4A</xref>). Proximal face of maxillary stipes mostly smooth. Dorsum of mesosoma and petiole smooth and shiny with sparse seta-bearing foveae; pronotal flange, lateral surfaces of mesosoma and petiole shiny but superficially reticulate-imbricate (Fig. <xref ref-type="fig" rid="F5">5A–C</xref>); propodeal declivity and anterior face of petiole smooth. Abdominal postsclerites III and IV smooth, except sparse seta-bearing foveae. Cinctus of abdominal segment IV almost smooth, with coarse short longitudinal ribs near its anterior margin (Fig. <xref ref-type="fig" rid="F6">6C</xref>). Presclerites of abdominal segment IV reticulate-imbricate. Abdominal tergites V–VI largely smooth with superficially imbricate anterior face. Abdominal tergite VII (pygidium) coarsely areolate-reticulate except superficially imbricate anterior face, armed with numerous stout chaetae arranged in two or three irregular oblique-longitudinal rows along each posterolateral margin (Fig. <xref ref-type="fig" rid="F6">6D</xref>).</p><p><bold>Dealate queen.</bold> Largely similar to the worker except for some queen-specific features. Eyes and ocelli large and conspicuous (Fig. <xref ref-type="fig" rid="F7">7A, B</xref>); eyes circular with ~ 20 ommatidia at maximum diameter in lateral view; minimal distance between margins of median and lateral ocellus as long as major diameter of median ocellus; minimal distance between margins of lateral ocelli ~ 2× major diameter of median ocellus. Mesosoma with fully developed flight sclerites and wing basal remnants (Fig. <xref ref-type="fig" rid="F7">7C</xref>); pronotum dorsolaterally coarsely foveolate-reticulate; notauli weakly present as coarse groove; parapsidal lines distinct; mesopleuron almost smooth; oblique mesopleural sulcus deep and conspicuous. Petiole in dorsal view almost as long as wide (<abbrev xmlns:xlink="http://www.w3.org/1999/xlink" xlink:title="Dorsal Petiole Index: PTW / PTL × 100" id="ABBRID0ENGAG" xlink:type="simple">DPI</abbrev>, 100–101); abdominal segment III in dorsal view 1.15–1.19× wider than long (<abbrev xmlns:xlink="http://www.w3.org/1999/xlink" xlink:title="Dorsal Abdominal Segment III Index: A3W / A3L × 100" id="ABBRID0ERGAG" xlink:type="simple">DA3I</abbrev>, 115–119); abdominal segment IV in dorsal view 1.10–1.12× longer than wide (<abbrev xmlns:xlink="http://www.w3.org/1999/xlink" xlink:title="Dorsal Abdominal Segment IV Index: A4W / A4L × 100" id="ABBRID0EVGAG" xlink:type="simple">DA4I</abbrev>, 89–91). Putative glandular patch near posterior edge of abdominal poststernite IV feebly recognizable as in worker (black arrow in Fig. <xref ref-type="fig" rid="F7">7D</xref>).</p><fig id="F7" position="float" orientation="portrait"><object-id xmlns:xlink="http://www.w3.org/1999/xlink" content-type="doi" xlink:type="simple">10.3897/zookeys.1184.109702.figure7</object-id><object-id xmlns:xlink="http://www.w3.org/1999/xlink" content-type="arpha" xlink:type="simple">7F132E7E-53E1-5D89-AFBB-EC3E4ED03A76</object-id><label>Figure 7.</label><caption><p>Habitus of dealate queens of <italic><tp:taxon-name><tp:taxon-name-part taxon-name-part-type="genus" reg="Eburopone">Eburopone</tp:taxon-name-part><tp:taxon-name-part taxon-name-part-type="species" reg="easoana">easoana</tp:taxon-name-part></tp:taxon-name></italic> sp. nov., colony Eg17ix19-297, paratypes (all except D are of the same individual) <bold>A</bold> head in full-face view <bold>B</bold> habitus in lateral view <bold>C</bold> habitus in dorsal view <bold>D</bold> abdominal segment IV–VII in ventral view, with the putative glandular patch of poststernite IV indicated by a black arrow.</p></caption><graphic xmlns:xlink="http://www.w3.org/1999/xlink" xlink:href="zookeys-1184-001_article-109702__-g007.jpg" position="float" orientation="portrait" xlink:type="simple" id="oo_934727.jpg"><uri content-type="original_file" xlink:type="simple">https://binary.pensoft.net/fig/934727</uri></graphic></fig><p><bold>Male.</bold> Unknown.</p></tp:treatment-sec><tp:treatment-sec sec-type="etymology" id="SECID0EBIAG"><title>Etymology.</title><p>The specific epithet is named after the type locality, Ea So Nature Reserve: <italic>easo</italic> combined with the Latin feminine suffix -<italic>ana</italic>, adjective.</p></tp:treatment-sec><tp:treatment-sec sec-type="habitat" id="SECID0ELIAG"><title>Habitat.</title><p>The collecting site of the type colony series is primarily covered with a relatively disturbed secondary evergreen forest. The collector (K. Eguchi) did not record the exact microhabitat and collecting situation of the colony fragment.</p></tp:treatment-sec><tp:treatment-sec sec-type="Differences from E. wroughtoni" id="SECID0EQIAG"><title>Differences from <italic><tp:taxon-name><tp:taxon-name-part taxon-name-part-type="genus" reg="Eburopone">E.</tp:taxon-name-part><tp:taxon-name-part taxon-name-part-type="species" reg="wroughtoni">wroughtoni</tp:taxon-name-part></tp:taxon-name></italic>.</title><p>The worker of <italic><tp:taxon-name><tp:taxon-name-part taxon-name-part-type="genus" reg="Eburopone">E.</tp:taxon-name-part><tp:taxon-name-part taxon-name-part-type="species" reg="easoana">easoana</tp:taxon-name-part></tp:taxon-name></italic> is morphologically easily distinguished from the only other valid congener <italic><tp:taxon-name><tp:taxon-name-part taxon-name-part-type="genus" reg="Eburopone">E.</tp:taxon-name-part><tp:taxon-name-part taxon-name-part-type="species" reg="wroughtoni">wroughtoni</tp:taxon-name-part></tp:taxon-name></italic> from southern Africa (see also the account of <italic><tp:taxon-name><tp:taxon-name-part taxon-name-part-type="genus" reg="Eburopone">E.</tp:taxon-name-part><tp:taxon-name-part taxon-name-part-type="species" reg="wroughtoni">wroughtoni</tp:taxon-name-part></tp:taxon-name></italic> below) by the combination of following characteristics: i) frontal line distinct, extending a little beyond mid-length of cranium; ii) anterior (frontoclypeal) margins of torulo-posttorular complex not forming conspicuous lobes protruding over anterior clypeal margin in full-face view (anterior clypeal margin evenly weakly concave in full-face view); iii) mandibles when closed in full-face view forming only a little space between anterior clypeal margin and mandibles (basal angles nearly reaching center line of cranium when mandibles closed); iv) promesonotal suture faint and inconspicuous; v) abdominal segment III in dorsal view distinctly wider than long, with lateral margins only feebly convex.</p></tp:treatment-sec><tp:treatment-sec sec-type="Morphological remarks" id="SECID0EDKAG"><title>Morphological remarks.</title><p>The morphology of workers of <italic><tp:taxon-name><tp:taxon-name-part taxon-name-part-type="genus" reg="Eburopone">E.</tp:taxon-name-part><tp:taxon-name-part taxon-name-part-type="species" reg="easoana">easoana</tp:taxon-name-part></tp:taxon-name></italic> is generally consistent with the concept of <italic><tp:taxon-name><tp:taxon-name-part taxon-name-part-type="genus" reg="Eburopone">Eburopone</tp:taxon-name-part></tp:taxon-name></italic> in <xref ref-type="bibr" rid="B6">Borowiec (2016)</xref>, except for the number of labial palpomeres. <xref ref-type="bibr" rid="B6">Borowiec (2016)</xref> stated that both the maxillary and labial palps of <italic><tp:taxon-name><tp:taxon-name-part taxon-name-part-type="genus" reg="Eburopone">Eburopone</tp:taxon-name-part></tp:taxon-name></italic> are bi-merous in workers. However, <italic><tp:taxon-name><tp:taxon-name-part taxon-name-part-type="genus" reg="Eburopone">E.</tp:taxon-name-part><tp:taxon-name-part taxon-name-part-type="species" reg="easoana">easoana</tp:taxon-name-part></tp:taxon-name></italic> has a bi-merous maxillary and tri-merous labial palps (Fig. <xref ref-type="fig" rid="F4">4C, D</xref>), indicating the inter-specific variation of the character within the genus. According to <xref ref-type="bibr" rid="B6">Borowiec (2016)</xref>, in dorylines, the labial palps of workers have, as a rule, fewer palpomeres than the maxillary palps of the same individual, except for the New World army ants and <italic><tp:taxon-name><tp:taxon-name-part taxon-name-part-type="genus" reg="Acanthostichus">Acanthostichus</tp:taxon-name-part></tp:taxon-name></italic> Mayr, 1887. Therefore, <italic><tp:taxon-name><tp:taxon-name-part taxon-name-part-type="genus" reg="Eburopone">E.</tp:taxon-name-part><tp:taxon-name-part taxon-name-part-type="species" reg="easoana">easoana</tp:taxon-name-part></tp:taxon-name></italic> represents a new exception against this rule. The known palp formula of <italic><tp:taxon-name><tp:taxon-name-part taxon-name-part-type="genus" reg="Eburopone">Eburopone</tp:taxon-name-part></tp:taxon-name></italic> worker is updated to 2, 2 or 2, 3.</p><p><xref ref-type="bibr" rid="B6">Borowiec (2016)</xref> described the condition of pronotomesopleural junction in <italic><tp:taxon-name><tp:taxon-name-part taxon-name-part-type="genus" reg="Eburopone">Eburopone</tp:taxon-name-part></tp:taxon-name></italic> workers “pronotomesopleural suture visible as groove but not unfused”. However, the pronotomesopleural junction of the <italic><tp:taxon-name><tp:taxon-name-part taxon-name-part-type="genus" reg="Eburopone">E.</tp:taxon-name-part><tp:taxon-name-part taxon-name-part-type="species" reg="easoana">easoana</tp:taxon-name-part></tp:taxon-name></italic> workers can be interpretable as unfused in terms of the absence of sclerotized fusion, since the “groove” between the two sclerites seems membranous (Fig. <xref ref-type="fig" rid="F5">5A, C</xref>). Based on examination of the specimen images on AntWeb, the pronotomesopleural junction of <italic><tp:taxon-name><tp:taxon-name-part taxon-name-part-type="genus" reg="Eburopone">E.</tp:taxon-name-part><tp:taxon-name-part taxon-name-part-type="species" reg="wroughtoni">wroughtoni</tp:taxon-name-part></tp:taxon-name></italic> also seems to be in the same condition.</p></tp:treatment-sec><ref-list><ref id="B6"><mixed-citation xmlns:xlink="http://www.w3.org/1999/xlink" xlink:type="simple"><person-group><name name-style="western"><surname>Borowiec</surname><given-names>ML</given-names></name></person-group> (<year>2016</year>) <article-title>Generic revision of the ant subfamily <tp:taxon-name><tp:taxon-name-part taxon-name-part-type="subfamily">Dorylinae</tp:taxon-name-part></tp:taxon-name> (<tp:taxon-name><tp:taxon-name-part taxon-name-part-type="order">Hymenoptera</tp:taxon-name-part></tp:taxon-name>, <tp:taxon-name><tp:taxon-name-part taxon-name-part-type="family">Formicidae</tp:taxon-name-part></tp:taxon-name>).</article-title><source>ZooKeys</source><volume>608</volume>: <fpage>1</fpage>–<lpage>280</lpage>. <ext-link xlink:href="10.3897/zookeys.608.9427" ext-link-type="doi" xlink:type="simple">https://doi.org/10.3897/zookeys.608.9427</ext-link></mixed-citation></ref></ref-list></tp:taxon-treatment>
