# Supplementary material for: ﻿First discovery of the ant genus Eburopone Borowiec, 2016 (Hymenoptera, Formicidae, Dorylinae) in the Oriental realm, with description of a new species from Vietnam
Source: Zookeys. 2023 Nov 10;1184:1–17. doi: 10.3897/zookeys.1184.109702 (PMC10838167; doi:10.3897/zookeys.1184.109702)
Supplement: XML Treatment for Eburopone wroughtoni [file zookeys.1184.109702-treatment3.xml]

<!DOCTYPE tp:taxon-treatment
  PUBLIC "-//TaxonX//DTD Taxonomic Treatment Publishing DTD v0 20100105//EN" "tax-treatment-NSO.dtd">
<tp:taxon-treatment xmlns:tp="http://www.plazi.org/taxpub"><tp:treatment-meta><kwd-group><label>Taxon classification</label><kwd>
              <named-content content-type="kingdom">Animalia</named-content>
            </kwd><kwd>
              <named-content content-type="order">Hymenoptera</named-content>
            </kwd><kwd>
              <named-content content-type="family">Formicidae</named-content>
            </kwd></kwd-group><mixed-citation publication-type="journal"><person-group><name><surname>Yamada</surname><given-names>Aiki</given-names></name><name><surname>Nguyen</surname><given-names>Dai Dac</given-names></name><name><surname>Eguchi</surname><given-names>Katsuyuki</given-names></name></person-group><article-title>﻿First discovery of the ant genus <italic><tp:taxon-name><tp:taxon-name-part taxon-name-part-type="genus" reg="Eburopone">Eburopone</tp:taxon-name-part></tp:taxon-name></italic> Borowiec, 2016 (<tp:taxon-name><tp:taxon-name-part taxon-name-part-type="order">Hymenoptera</tp:taxon-name-part></tp:taxon-name>, <tp:taxon-name><tp:taxon-name-part taxon-name-part-type="family">Formicidae</tp:taxon-name-part></tp:taxon-name>, <tp:taxon-name><tp:taxon-name-part taxon-name-part-type="subfamily">Dorylinae</tp:taxon-name-part></tp:taxon-name>) in the Oriental realm, with description of a new species from Vietnam</article-title><source>Zookeys</source><day>10</day><month>11</month><year>2023</year><volume>1184</volume><fpage>1</fpage><lpage>17</lpage><pub-id pub-id-type="doi">10.3897/zookeys.1184.109702</pub-id></mixed-citation></tp:treatment-meta><tp:nomenclature><label>﻿</label><tp:taxon-name>
            <object-id xmlns:xlink="http://www.w3.org/1999/xlink" content-type="arpha" xlink:type="simple">ECBB48E0-6572-5887-BCEC-448545BBF690</object-id>
            <tp:taxon-name-part taxon-name-part-type="genus" reg="Eburopone">Eburopone</tp:taxon-name-part>
            <tp:taxon-name-part taxon-name-part-type="species" reg="wroughtoni">wroughtoni</tp:taxon-name-part>
          </tp:taxon-name><tp:taxon-authority>(Forel, 1910)</tp:taxon-authority><tp:nomenclature-citation-list><tp:nomenclature-citation><tp:taxon-name>
                <tp:taxon-name-part taxon-name-part-type="genus" reg="Cerapachys">Cerapachys</tp:taxon-name-part>
                <tp:taxon-name-part taxon-name-part-type="species" reg="wroughtoni">wroughtoni</tp:taxon-name-part>
              </tp:taxon-name><comment>Forel, 1910: 422. <xref ref-type="bibr" rid="B12">Emery 1911</xref>: 9; <xref ref-type="bibr" rid="B2">Arnold 1915</xref>: 16; <xref ref-type="bibr" rid="B25">Wheeler 1922</xref>: 756; Brown 1975: 24, 63; <xref ref-type="bibr" rid="B3">Bolton 1995</xref>: 145; <xref ref-type="bibr" rid="B11">Collingwood et al. 2011</xref> (dubious record): 410; <xref ref-type="bibr" rid="B5">Borowiec 2014</xref>: 62. Combination in <tp:taxon-name><tp:taxon-name-part taxon-name-part-type="genus" reg="Cerapachys">C.</tp:taxon-name-part> (<tp:taxon-name-part taxon-name-part-type="subgenus" reg="Cerapachys">Cerapachys</tp:taxon-name-part>)</tp:taxon-name>: <xref ref-type="bibr" rid="B12">Emery 1911</xref>: 99. Combination in <tp:taxon-name><tp:taxon-name-part taxon-name-part-type="genus" reg="Eburopone">Eburopone</tp:taxon-name-part></tp:taxon-name>: <xref ref-type="bibr" rid="B6">Borowiec 2016</xref>: 129.</comment></tp:nomenclature-citation><tp:nomenclature-citation><tp:taxon-name>
                <tp:taxon-name-part taxon-name-part-type="genus" reg="Cerapachys">Cerapachys</tp:taxon-name-part>
                <tp:taxon-name-part taxon-name-part-type="species" reg="wroughtoni">wroughtoni</tp:taxon-name-part>
                <tp:taxon-name-part taxon-name-part-type="infraspecific-rank">var.</tp:taxon-name-part>
                <tp:taxon-name-part taxon-name-part-type="variety" reg="rhodesiana">rhodesiana</tp:taxon-name-part>
              </tp:taxon-name><comment>Forel, 1913: 212. <xref ref-type="bibr" rid="B2">Arnold 1915</xref>: 16; <xref ref-type="bibr" rid="B25">Wheeler 1922</xref>: 756. Junior synonym of <tp:taxon-name><tp:taxon-name-part taxon-name-part-type="genus" reg="Cerapachys">C.</tp:taxon-name-part><tp:taxon-name-part taxon-name-part-type="species" reg="wroughtoni">wroughtoni</tp:taxon-name-part></tp:taxon-name>: Brown 1975: 24; <xref ref-type="bibr" rid="B3">Bolton 1995</xref>: 144.</comment></tp:nomenclature-citation><tp:nomenclature-citation><tp:taxon-name>
                <tp:taxon-name-part taxon-name-part-type="genus" reg="Cerapachys">Cerapachys</tp:taxon-name-part>
                <tp:taxon-name-part taxon-name-part-type="species" reg="roberti">roberti</tp:taxon-name-part>
              </tp:taxon-name><comment>Forel, 1914: 212. <xref ref-type="bibr" rid="B25">Wheeler 1922</xref>: 756; Arnold 1926: 192. Junior synonym of <tp:taxon-name><tp:taxon-name-part taxon-name-part-type="genus" reg="Cerapachys">C.</tp:taxon-name-part><tp:taxon-name-part taxon-name-part-type="species" reg="wroughtoni">wroughtoni</tp:taxon-name-part></tp:taxon-name>: Brown 1975: 24; <xref ref-type="bibr" rid="B3">Bolton 1995</xref>: 144.</comment></tp:nomenclature-citation></tp:nomenclature-citation-list></tp:nomenclature><tp:treatment-sec sec-type="type material" id="SECID0EJTAG"><title>Type material images examined.</title><p>The following type materials of <italic><tp:taxon-name><tp:taxon-name-part taxon-name-part-type="genus" reg="Eburopone">E.</tp:taxon-name-part><tp:taxon-name-part taxon-name-part-type="species" reg="wroughtoni">wroughtoni</tp:taxon-name-part></tp:taxon-name></italic> and its two junior synonyms were non-physically examined based on the images available from AntWeb (<ext-link xmlns:xlink="http://www.w3.org/1999/xlink" xlink:href="https://www.antweb.org" ext-link-type="uri" xlink:type="simple">https://www.antweb.org</ext-link>): <italic><tp:taxon-name><tp:taxon-name-part taxon-name-part-type="genus" reg="Eburopone">E.</tp:taxon-name-part><tp:taxon-name-part taxon-name-part-type="species" reg="wroughtoni">wroughtoni</tp:taxon-name-part></tp:taxon-name></italic> (Forel, 1910), syntype, <ext-link xmlns:xlink="http://www.w3.org/1999/xlink" xlink:href="http://www.antweb.org/specimen/CASENT0249876" ext-link-type="uri" xlink:type="simple">CASENT0249876</ext-link> (<named-content xmlns:xlink="http://www.w3.org/1999/xlink" content-type="dwc:institutional_code" xlink:title="Muséum d’Histoire Naturelle, Geneva, Switzerland" xlink:href="http://grbio.org/institution/museum-dhistoire-naturelle-6" xlink:type="simple">MHNG</named-content>); <tp:taxon-name><tp:taxon-name-part taxon-name-part-type="genus" reg="Eburopone">E.</tp:taxon-name-part><tp:taxon-name-part taxon-name-part-type="species" reg="wroughtoni">wroughtoni</tp:taxon-name-part><tp:taxon-name-part taxon-name-part-type="infraspecific-rank">var.</tp:taxon-name-part><tp:taxon-name-part taxon-name-part-type="variety" reg="rhodesiana">rhodesiana</tp:taxon-name-part></tp:taxon-name> (Forel, 1913), syntype, <ext-link xmlns:xlink="http://www.w3.org/1999/xlink" xlink:href="http://www.antweb.org/specimen/CASENT0907055" ext-link-type="uri" xlink:type="simple">CASENT0907055</ext-link> (<named-content xmlns:xlink="http://www.w3.org/1999/xlink" content-type="dwc:institutional_code" xlink:title="Muséum d’Histoire Naturelle, Geneva, Switzerland" xlink:href="http://grbio.org/institution/museum-dhistoire-naturelle-6" xlink:type="simple">MHNG</named-content>); <italic><tp:taxon-name><tp:taxon-name-part taxon-name-part-type="genus" reg="Eburopone">E.</tp:taxon-name-part><tp:taxon-name-part taxon-name-part-type="species" reg="roberti">roberti</tp:taxon-name-part></tp:taxon-name></italic> (Forel, 1910), syntypes, <ext-link xmlns:xlink="http://www.w3.org/1999/xlink" xlink:href="http://www.antweb.org/specimen/CASENT0907054" ext-link-type="uri" xlink:type="simple">CASENT0907054</ext-link> (<named-content xmlns:xlink="http://www.w3.org/1999/xlink" content-type="dwc:institutional_code" xlink:title="Muséum d’Histoire Naturelle, Geneva, Switzerland" xlink:href="http://grbio.org/institution/museum-dhistoire-naturelle-6" xlink:type="simple">MHNG</named-content>), <ext-link xmlns:xlink="http://www.w3.org/1999/xlink" xlink:href="http://www.antweb.org/specimen/CASENT0902707" ext-link-type="uri" xlink:type="simple">CASENT0902707</ext-link> (<named-content xmlns:xlink="http://www.w3.org/1999/xlink" content-type="dwc:institutional_code" xlink:title="Natural History Museum, London, UK" xlink:href="http://grbio.org/institution/natural-history-museum-london" xlink:type="simple">NHMUK</named-content>).</p></tp:treatment-sec><tp:treatment-sec sec-type="notes" id="SECID0EOWAG"><title>Notes.</title><p>Although Brown (1975) treated two southern African <italic><tp:taxon-name><tp:taxon-name-part taxon-name-part-type="genus" reg="Eburopone">Eburopone</tp:taxon-name-part></tp:taxon-name></italic> (sub)species, <italic><tp:taxon-name><tp:taxon-name-part taxon-name-part-type="genus" reg="Eburopone">E.</tp:taxon-name-part><tp:taxon-name-part taxon-name-part-type="species" reg="roberti">roberti</tp:taxon-name-part></tp:taxon-name></italic> and <italic><tp:taxon-name><tp:taxon-name-part taxon-name-part-type="genus" reg="Eburopone">E.</tp:taxon-name-part><tp:taxon-name-part taxon-name-part-type="species" reg="wroughtoni">w.</tp:taxon-name-part><tp:taxon-name-part taxon-name-part-type="subspecies" reg="rhodesiana">rhodesiana</tp:taxon-name-part></tp:taxon-name></italic> as junior synonyms of <italic><tp:taxon-name><tp:taxon-name-part taxon-name-part-type="genus" reg="Eburopone">E.</tp:taxon-name-part><tp:taxon-name-part taxon-name-part-type="species" reg="wroughtoni">wroughtoni</tp:taxon-name-part></tp:taxon-name></italic>, the types of these names show conspicuous morphological differences, especially between <italic><tp:taxon-name><tp:taxon-name-part taxon-name-part-type="genus" reg="Eburopone">E.</tp:taxon-name-part><tp:taxon-name-part taxon-name-part-type="species" reg="wroughtoni">w.</tp:taxon-name-part><tp:taxon-name-part taxon-name-part-type="subspecies" reg="rhodesiana">rhodesiana</tp:taxon-name-part></tp:taxon-name></italic> and the others. <italic><tp:taxon-name><tp:taxon-name-part taxon-name-part-type="genus" reg="Eburopone">Eburopone</tp:taxon-name-part><tp:taxon-name-part taxon-name-part-type="species" reg="wroughtoni">w.</tp:taxon-name-part><tp:taxon-name-part taxon-name-part-type="subspecies" reg="rhodesiana">rhodesiana</tp:taxon-name-part></tp:taxon-name></italic> is the most morphologically distinct among these by i) lateroventral flange of occipital carina less developed; ii) promesonotal suture inconspicuous (hardly recognizable in the examined image); iii) abdominal segment III distinctly wider than long. <italic><tp:taxon-name><tp:taxon-name-part taxon-name-part-type="genus" reg="Eburopone">Eburopone</tp:taxon-name-part><tp:taxon-name-part taxon-name-part-type="species" reg="roberti">roberti</tp:taxon-name-part></tp:taxon-name></italic> is different from the syntype of <italic><tp:taxon-name><tp:taxon-name-part taxon-name-part-type="genus" reg="Eburopone">E.</tp:taxon-name-part><tp:taxon-name-part taxon-name-part-type="species" reg="wroughtoni">wroughtoni</tp:taxon-name-part></tp:taxon-name></italic> at least by having deeper and more prominent promesonotal suture. The differences suggest a possible heterospecificity of these names, especially for <italic><tp:taxon-name><tp:taxon-name-part taxon-name-part-type="genus" reg="Eburopone">E.</tp:taxon-name-part><tp:taxon-name-part taxon-name-part-type="species" reg="wroughtoni">w.</tp:taxon-name-part><tp:taxon-name-part taxon-name-part-type="subspecies" reg="rhodesiana">rhodesiana</tp:taxon-name-part></tp:taxon-name></italic>. However, their taxonomic statuses are not addressed in the present study, since it would be appropriate to examine additional colony series; additionally, many undescribed species are known from the Afrotropical and Malagasy regions. Even if multiple species are confused under <italic><tp:taxon-name><tp:taxon-name-part taxon-name-part-type="genus" reg="Eburopone">E.</tp:taxon-name-part><tp:taxon-name-part taxon-name-part-type="species" reg="wroughtoni">wroughtoni</tp:taxon-name-part></tp:taxon-name></italic>, the independence of <italic><tp:taxon-name><tp:taxon-name-part taxon-name-part-type="genus" reg="Eburopone">E.</tp:taxon-name-part><tp:taxon-name-part taxon-name-part-type="species" reg="easoana">easoana</tp:taxon-name-part></tp:taxon-name></italic> at the species level is unquestionable.</p></tp:treatment-sec><ref-list><ref id="B12"><mixed-citation xmlns:xlink="http://www.w3.org/1999/xlink" xlink:type="simple"><person-group><name name-style="western"><surname>Emery</surname><given-names>C</given-names></name></person-group> (<year>1911</year>) <article-title><tp:taxon-name><tp:taxon-name-part taxon-name-part-type="order">Hymenoptera</tp:taxon-name-part></tp:taxon-name>. Fam. <tp:taxon-name><tp:taxon-name-part taxon-name-part-type="family">Formicidae</tp:taxon-name-part></tp:taxon-name>. Subfam. <tp:taxon-name><tp:taxon-name-part taxon-name-part-type="subfamily">Ponerinae</tp:taxon-name-part></tp:taxon-name>.</article-title><source>Genera Insectorum</source><volume>118</volume>: <fpage>1</fpage>–<lpage>125</lpage>. <ext-link xlink:href="10.5281/zenodo.54863" ext-link-type="doi" xlink:type="simple">https://doi.org/10.5281/zenodo.54863</ext-link></mixed-citation></ref><ref id="B2"><mixed-citation xmlns:xlink="http://www.w3.org/1999/xlink" xlink:type="simple"><person-group><name name-style="western"><surname>Arnold</surname><given-names>G</given-names></name></person-group> (<year>1915</year>) <article-title>A monograph of the <tp:taxon-name><tp:taxon-name-part taxon-name-part-type="family">Formicidae</tp:taxon-name-part></tp:taxon-name> of South Africa. Part I. <tp:taxon-name><tp:taxon-name-part taxon-name-part-type="subfamily">Ponerinae</tp:taxon-name-part></tp:taxon-name>, <tp:taxon-name><tp:taxon-name-part taxon-name-part-type="subfamily">Dorylinae</tp:taxon-name-part></tp:taxon-name>.</article-title><source>Annals of the South African Museum, Cape Town</source><volume>14</volume>: <fpage>1</fpage>–<lpage>159</lpage>. <ext-link xlink:href="https://biostor.org/reference/109829" ext-link-type="uri" xlink:type="simple">https://biostor.org/reference/109829</ext-link></mixed-citation></ref><ref id="B25"><mixed-citation xmlns:xlink="http://www.w3.org/1999/xlink" xlink:type="simple"><person-group><name name-style="western"><surname>Wheeler</surname><given-names>WM</given-names></name></person-group> (<year>1922</year>) <source>Ants of the American Museum Congo Expedition.</source><publisher-name>Bulletin of the American Museum of Natural History</publisher-name>, <publisher-loc>New York</publisher-loc>, <size units="page">1139 pp</size>. <ext-link xlink:href="http://hdl.handle.net/2246/932" ext-link-type="uri" xlink:type="simple">http://hdl.handle.net/2246/932</ext-link></mixed-citation></ref><ref id="B3"><mixed-citation xmlns:xlink="http://www.w3.org/1999/xlink" xlink:type="simple"><person-group><name name-style="western"><surname>Bolton</surname><given-names>B</given-names></name></person-group> (<year>1995</year>) <source>A New General Catalogue of the Ants of the World.</source><publisher-name>Harvard University Press</publisher-name>, <publisher-loc>Cambridge, Massachusetts</publisher-loc>, <size units="page">504 pp</size>.</mixed-citation></ref><ref id="B11"><mixed-citation xmlns:xlink="http://www.w3.org/1999/xlink" xlink:type="simple"><person-group><name name-style="western"><surname>Collingwood</surname><given-names>CA</given-names></name><name name-style="western"><surname>Agosti</surname><given-names>D</given-names></name><name name-style="western"><surname>Sharaf</surname><given-names>MR</given-names></name><name name-style="western"><surname>van Harten</surname><given-names>A</given-names></name></person-group> (<year>2011</year>) <article-title>Order <tp:taxon-name><tp:taxon-name-part taxon-name-part-type="order">Hymenoptera</tp:taxon-name-part></tp:taxon-name>, family <tp:taxon-name><tp:taxon-name-part taxon-name-part-type="family">Formicidae</tp:taxon-name-part></tp:taxon-name>.</article-title> In: <person-group><name name-style="western"><surname>van Harten</surname><given-names>A</given-names></name></person-group> (<role>Ed.</role>) <issue-title>Arthropod Fauna of the UAE (Vol.</issue-title><source>4). Dar Al Ummah Publishers, Abu Dhabi</source>, <fpage>405</fpage>–<lpage>474</lpage>.</mixed-citation></ref><ref id="B5"><mixed-citation xmlns:xlink="http://www.w3.org/1999/xlink" xlink:type="simple"><person-group><name name-style="western"><surname>Borowiec</surname><given-names>L</given-names></name></person-group> (<year>2014</year>) <article-title>Catalogue of ants of Europe, the Mediterranean Basin and adjacent regions (<tp:taxon-name><tp:taxon-name-part taxon-name-part-type="order">Hymenoptera</tp:taxon-name-part></tp:taxon-name>: <tp:taxon-name><tp:taxon-name-part taxon-name-part-type="family">Formicidae</tp:taxon-name-part></tp:taxon-name>).</article-title><source>Genus</source><volume>25</volume>(<issue>1–2</issue>): <fpage>1</fpage>–<lpage>340</lpage>.</mixed-citation></ref><ref id="B6"><mixed-citation xmlns:xlink="http://www.w3.org/1999/xlink" xlink:type="simple"><person-group><name name-style="western"><surname>Borowiec</surname><given-names>ML</given-names></name></person-group> (<year>2016</year>) <article-title>Generic revision of the ant subfamily <tp:taxon-name><tp:taxon-name-part taxon-name-part-type="subfamily">Dorylinae</tp:taxon-name-part></tp:taxon-name> (<tp:taxon-name><tp:taxon-name-part taxon-name-part-type="order">Hymenoptera</tp:taxon-name-part></tp:taxon-name>, <tp:taxon-name><tp:taxon-name-part taxon-name-part-type="family">Formicidae</tp:taxon-name-part></tp:taxon-name>).</article-title><source>ZooKeys</source><volume>608</volume>: <fpage>1</fpage>–<lpage>280</lpage>. <ext-link xlink:href="10.3897/zookeys.608.9427" ext-link-type="doi" xlink:type="simple">https://doi.org/10.3897/zookeys.608.9427</ext-link></mixed-citation></ref></ref-list></tp:taxon-treatment>
